# Supplementary material for: A new, transitional centrosaurine ceratopsid from the Upper Cretaceous Two Medicine Formation of Montana and the evolution of the ‘Styracosaurus-line' dinosaurs
Source: R Soc Open Sci. 2020 Apr 29;7(4):200284. doi: 10.1098/rsos.200284 (PMC7211873; doi:10.1098/rsos.200284)
Supplement: Character matrix for phylogenetic analyses [file rsos200284supp2.nex]

#NEXUS


BEGIN DATA; 
	DIMENSIONS NTAX=28 NCHAR=109;
	FORMAT DATATYPE = STANDARD GAP= - MISSING = ?;
	MATRIX
	Leptoceratops_gracilis			1??0???0010001?00?0??0?00?????000?0000?0000000?00????????0??????????0000000000000000000000000000000--0000----
	Protoceratops_andrewsi			0??0???000000010000000?00?????000?0000?0010000?0000?0????0??????????0000000000000000000000000000010--0000----
	Magnirostris_dodsoni			1??0???000110000000100??10002?000?0000??????0???????????????????????00100?0????????????????????????--0000----
	Bagaceratops_rozhdestvenskyi	1??0???000100000000000??0?????000?0000?001??00??0???????????????????0010000???????????????????????0--0000----
	Turanoceratops_tardabilis		???????????????0000?????1001?1?1?????0???????????????????????????????00????0???????????????????????--???0----
	Zuniceratops_christopheri		1000000???0100000000?100100102?1101100??0?0????0?10?0???????????????00000000???110?????????01?0????--0000----
	Chasmosaurus_belli				100111000?0100111111101?100(01)0201111111111011111110001110010302?0?0?011011111111111111111111111?0110020000?-00
	Pentaceratops_sternbergii		100111000?0110111111101010111201111111111011111110001110010000?0?0?01101111111111111111111111?11110020000?-00
	Diabloceratops_eatoni			01100001010010000?0001??100102?11011010001100101111010011100000101001??????1?????????????????????102100000000
	Machairoceratops_cronusi		????????????????????????100102????111???0?100101111??????1???????????????????????????????????????1022???????0
	Albertaceratops_nesmoi			?1?000??????01?101?00???10?112?111111??001100101111110011100000100?0?1101111?????????????????????1021?0000000
	Medusaceratops_lokii			01?????1???0????01?00110101111?111?111000?10010?1111100?1121110100?0?1?01??????1?10???1????0111??101200000000
	Xenoceratops_foremostensis		????????????????????????1??1????????????0110010?11101?011120???1?1????????????????????????????????012????0000
	Sinoceratops_zhuchengensis		??1??????????001???1????0?????010????100011000?111111001111312010????????????????1????11?????11??1112?0000001
	Coronosaurus_brinkmani			011?000111??01?11111010010102111111111000110010111111001111011010101111011111?11?1????111110?111?102200000001
	Centrosaurus_apertus			01100001111001?1111101001000221111111100011001011111100111120001010111101111111111011111111011111102200000001
	Spinops_sternbergorum			??1?00???????1?????10?0?100022?111???10??????101111?100??120?????????????????????????????????????1022?000???1
	Styracosaurus_albertensis		01100001111001?1111101001000221111111100011001011111100111(01)(02)21111111111011111?111101111111101111?10(01)200002(12)12
	Styracosaurus_ovatus			?????????????????????????????????????????????10?111?????100220111?????????????????????????????????0--????21??
	Stellasaurus_ancellae			?11?0001?1?????????10?10100022??????????????0??1??111??11???20110101?????????????????????????????????00001022
	Einiosaurus_procurvicornis		01100001011?01?11111011120002201101111000110010111111001100020010101111011111?11?1??1?111??1111??10--00001022
	Achelousaurus_horneri			01100001011001?111120111200022?1101?1100011001011111100110022101010111101111?????????????????????10--01000023
	Pachyrhinosaurus_lakustai		01100001111001?1111201112100???10?1?11000110010111111001101221010101111011111?11?1??11111110111??10--12000013
	Pachyrhinosaurus_canadensis		011000011110?1?11112011?2100???10?111100?1100??11??11???101221010101111011?????1??????????????1??10--021100?3
	Pachyrhinosaurus_perotorum		01?00001111??1?11112011?2100???10?1??1??0?10010?111?100?1012210??????110111????1????1?11???011???10--121100?3
	Avaceratops_lammersi			01?000011110?1?10100011?101111?11011?100011000?11??0100?110000010?011??011111111?10?11???????1?1?210000000000
	Nasutoceratops_titusi			01100001111001?10100011?101110?110??1100011000?111101001110000010101???????111?1?10??????????????210000000000
	Wendiceratops_pinhornensis		?????????????1?101?10???????????????????0110010?111110011113120100?0?????11????1?10?1?11???11????2012?0??0000
;
END;
begin mrbayes;
	set autoclose=yes nowarn=yes;
	LOG START filename=MOR492_fixed.screenlog;
	CTYPE ordered: 20;
	LSET coding=variable rates=gamma;
	OUTGROUP Leptoceratops_gracilis;
	constraint root = 1-. ;
	constraint Neoceratopsia = 2-. ; [ingroup]
	constraint Ceratopsidae = 7-. ;
	constraint Centrosaurinae = 9-. ;
	CALIBRATE Leptoceratops_gracilis =fixed(66.5); [Eberth and Braman, 2012]
	CALIBRATE Protoceratops_andrewsi =fixed(73.2); [Carpenter et al., 2011; Shuvalov, 2000; Hicks et al., 2001; Dashzeveg et al., 2005]
	CALIBRATE Magnirostris_dodsoni =fixed(71.8); [Carpenter et al., 2011; Shuvalov, 2000; Hicks et al., 2001; Dashzeveg et al., 2005]
	CALIBRATE Bagaceratops_rozhdestvenskyi =fixed(73.2); [Carpenter et al., 2011; Shuvalov, 2000; Hicks et al., 2001; Dashzeveg et al., 2005]
	CALIBRATE Turanoceratops_tardabilis =fixed(90.5); [Sues and Averianov, 2009]
	CALIBRATE Zuniceratops_christopheri =fixed(90.5); [Wolf et al., 2010]
	CALIBRATE Chasmosaurus_belli =fixed(76.4); [Ryan and Evans, 2005; Roberts et al., 2005; Roberts et al., 2013]
	CALIBRATE Pentaceratops_sternbergii =fixed(75.2); [Sullivan and Lucas, 2006; Roberts et al., 2005; Roberts et al., 2013]
	CALIBRATE Diabloceratops_eatoni =fixed(79.9); [Jinnah et al., 2009; Roberts et al., 2013]
	CALIBRATE Machairoceratops_cronusi =fixed(79.1); [Jinnah et al., 2009; Roberts et al., 2013]
	CALIBRATE Albertaceratops_nesmoi =fixed(79.3); [Ryan, 2007; Roberts et al., 2005; Roberts et al., 2013]
	CALIBRATE Medusaceratops_lokii =fixed(79.3); [Ryan, 2007; Roberts et al., 2005; Roberts et al., 2013]
	CALIBRATE Styracosaurus_albertensis =fixed(76.3); [Ryan and Evans, 2005; Roberts et al., 2005; Roberts et al., 2013]
	CALIBRATE Spinops_sternbergorum =fixed(76.39); [Farke et al., 2011; Roberts et al., 2005; Roberts et al., 2013]
	CALIBRATE Centrosaurus_apertus =fixed(76.7); [Ryan and Evans, 2005; Roberts et al., 2005; Roberts et al., 2013]
	CALIBRATE Coronosaurus_brinkmani =fixed(77.1); [Ryan and Russell, 2005; Roberts et al., 2005; Roberts et al., 2013]
	CALIBRATE Xenoceratops_foremostensis =fixed(79.6); [Ryan et al., 2012; Roberts et al., 2005; Roberts et al., 2013]
	CALIBRATE Sinoceratops_zhuchengensis =fixed(72.4); [Hone et al., 2011]
	CALIBRATE Einiosaurus_procurvicornis =fixed(75.15); [Sampson, 1995; Roberts et al., 2005; Roberts et al., 2013]	
	CALIBRATE Achelousaurus_horneri =fixed(75.05); [Sampson, 1995; Roberts et al., 2005; Roberts et al., 2013]
	CALIBRATE Pachyrhinosaurus_canadensis =fixed(72.7); [Campbell et al., 2012; Eberth and Braman, 2012]
	CALIBRATE Pachyrhinosaurus_lakustai =fixed(73.85); [Currie et al., 2008]
	CALIBRATE Pachyrhinosaurus_perotorum =fixed(69.5); [Fiorillo and Tykoski, 2012]
	CALIBRATE Avaceratops_lammersi =fixed(77.3); [Dodson, 1986; Penkalski and Dodson, 1999; Roberts et al., 2005; Roberts et al., 2013]
	CALIBRATE Nasutoceratops_titusi =fixed(75.75); [Sampson et al., 2013; Roberts et al., 2005; Roberts et al., 2013]
	CALIBRATE Wendiceratops_pinhornensis =fixed(79.3);
	CALIBRATE Stellasaurus_ancellae =fixed(75.35);
	CALIBRATE Styracosaurus_ovatus =fixed(75.5);

	PRSET brlenspr=clock:uniform;
	PRSET clockvarpr=igr;
	PRSET igrvarpr=exp(10); [default]
	PRSET clockratepr=normal(0.01,0.1);
	CALIBRATE root=uniform(150,160);
	CALIBRATE Neoceratopsia=uniform(130,140);
	CALIBRATE Ceratopsidae=uniform(85,90);
	PRSET topologypr = constraints(root, Neoceratopsia, Ceratopsidae, Centrosaurinae);
	PRSET nodeagepr = calibrated;

	mcmcp temp=0.2 samplefreq=1000 printfr=1000 nruns=4 nchain=4 relburnin=yes burninfrac=0.25; 
	mcmcp savebrlens=yes filename=MOR492_fixed; 
	mcmc ngen=20000000;
	sumt filename=MOR492_fixed relburnin=yes burninfrac=0.25 contype=allcompat; 
	sump filename=MOR492_fixed relburnin=yes burninfrac=0.25;
end;
